# Supplementary material for: Anoplocephalid tapeworms in mountain gorillas (Gorilla beringei beringei) inhabiting the Volcanoes National Park, Rwanda
Source: Parasitology. 2023 Nov 29;151(2):135–50. doi: 10.1017/S0031182023001178 (PMC10941052; doi:10.1017/S0031182023001178)
Supplement: Červená et al. supplementary material 1 — Červená et al. supplementary material [file S0031182023001178sup001.xlsx]

## Sheet: List1
18S rDNA
Accession	Description	Organism	country	host
AB862304.1	Moniezia benedeni gene for small subunit ribosomal RNA, partial sequence, isolate: MB03
AJ287525.1	Hymenolepis microstoma 18S rRNA gene	Hymenolepis microstoma
GU323706.1	Bertiella studeri isolate M01 18S ribosomal RNA gene, partial sequence
GU817401.1	Moniezia benedeni isolate 1 clone 1 18S ribosomal RNA gene, partial sequence
GU817402.1	Moniezia benedeni isolate 1 clone 2 18S ribosomal RNA gene, partial sequence
GU817403.1	Moniezia benedeni isolate 2 clone 1 18S ribosomal RNA gene, partial sequence
GU817404.1	Moniezia benedeni isolate 2 clone 2 18S ribosomal RNA gene, partial sequence
GU817405.1	Moniezia expansa isolate 2 18S ribosomal RNA gene, partial sequence
MN982715.1	Bertiella studeri voucher SLBS18SB small subunit ribosomal RNA gene, partial sequence	Bertiella studeri	Sri Lanka	Homo sapiens
MN982716.1	Bertiella studeri voucher SLBS18SD small subunit ribosomal RNA gene, partial sequence	Bertiella studeri	Sri Lanka	Homo sapiens
MN982717.1	Bertiella studeri voucher SLBS18SE small subunit ribosomal RNA gene, partial sequence	Bertiella studeri	Sri Lanka	Homo sapiens
MN982718.1	Bertiella studeri voucher SLBS18SI small subunit ribosomal RNA gene, partial sequence	Bertiella studeri	Sri Lanka	Homo sapiens
MN982719.1	Bertiella studeri voucher SLBS18SJ small subunit ribosomal RNA gene, partial sequence	Bertiella studeri	Sri Lanka	Homo sapiens
MN982720.1	Bertiella studeri voucher SLBS18SQ small subunit ribosomal RNA gene, partial sequence	Bertiella studeri	Sri Lanka	Homo sapiens
MW741842.1	Bertiella sp. BC-2021 isolate Pt_UG small subunit ribosomal RNA gene, partial sequence	Bertiella sp. BC-2021	Uganda: Kalinzu Forest Reserve	Pan troglodytes
MW741843.1	Bertiella sp. BC-2021 isolate Pt_KE small subunit ribosomal RNA gene, partial sequence	Bertiella sp. BC-2021	Kenya: Sweetwaters Chimpanzee Sanctuary	Pan troglodytes
MW741844.1	Bertiella sp. BC-2021 isolate Gg_CF small subunit ribosomal RNA gene, partial sequence	Bertiella sp. BC-2021	Central African Republic: Dzanga-Sangha Protected Areas	Gorilla gorilla
MW741845.1	Bertiella sp. BC-2021 isolate Gb_RW small subunit ribosomal RNA gene, partial sequence	Bertiella sp. BC-2021	Rwanda: Volcanoes National Park	Gorilla beringei
MW741846.1	Bertiella satyri isolate Pa_ID small subunit ribosomal RNA gene, partial sequence	Bertiella satyri	Indonesia: Gunung Leuser National Park	Pongo abelii
MW741847.1	Bertiella mucronata isolate Co_PE small subunit ribosomal RNA gene, partial sequence	Bertiella mucronata	Peru: Moyobamba	Callicebus oenanthe
MW741848.1	Bertiella sp. BC-2021 isolate Hs_BR small subunit ribosomal RNA gene, partial sequence	Bertiella sp. BC-2021	Brazil	Homo sapiens
MW741849.1	Bertiella studeri isolate Hs_ES small subunit ribosomal RNA gene, partial sequence	Bertiella studeri	Spain	Homo sapiens
MW741850.1	Bertiella sp. BC-2021 isolate Pt_GW small subunit ribosomal RNA gene, partial sequence	Bertiella sp. BC-2021	Guinea-Bissau: Canthanez National Park	Pan troglodytes
ITS1
Accession	Description	Organism	country	host
AB367791.1	Moniezia monardi genes for ITS1, 5.8S rRNA, complete sequence	Moniezia monardi	Japan: Iwate
AB367792.1	Moniezia benedeni genes for ITS1, 5.8S rRNA, complete sequence	Moniezia benedeni	Japan: Iwate
AB367793.1	Moniezia expansa genes for ITS1, 5.8S rRNA, ITS2, complete sequence	Moniezia expansa	Japan: Iwate
AB586127.1	Bertiella studeri genes for ITS1, 5.8S rRNA, partial sequence, isolate: Bs1-Japan	Bertiella studeri	Japan:Shiga	Homo sapiens 82 year-old man
AB586128.1	Bertiella studeri genes for ITS1, 5.8S rRNA, partial sequence, isolate: Bs2-Japan	Bertiella studeri	Japan:Shiga	Homo sapiens 1 year-old female
AF314409.1	Andrya cuniculi 18S ribosomal RNA gene, partial sequence; internal transcribed spacer 1, complete sequence; and 5.8S ribosomal RNA gene, partial sequence	Andrya cuniculi		Oryctolagus cuniculus
AF314410.1	Paranoplocephala sp. 87 18S ribosomal RNA gene, partial sequence; internal transcribed spacer 1, complete sequence; and 5.8S ribosomal RNA gene, partial sequence	Paranoplocephala sp. 87	Russia: Siberia, Tajmyr	Dicrostonyx spp.
AF314411.1	Paranoplocephala sp. 378 18S ribosomal RNA gene, partial sequence; internal transcribed spacer 1, complete sequence; and 5.8S ribosomal RNA gene, partial sequence	Paranoplocephala sp. 378	Canada: Southern Victoria Island	Dicrostonyx spp.
AF314412.1	Paranoplocephala arctica 18S ribosomal RNA gene, partial sequence; internal transcribed spacer 1, complete sequence; and 5.8S ribosomal RNA gene, partial sequence	Rauschoides arctica	Russia: Wrangel Island	Dicrostonyx spp.
AF314413.1	Paranoplocephala sp. 37 18S ribosomal RNA gene, partial sequence; internal transcribed spacer 1, complete sequence; and 5.8S ribosomal RNA gene, partial sequence	Paranoplocephala sp. 37	Russia: Siberia, Western Kolyma Delta	Dicrostonyx spp.
AF314414.1	Paranoplocephala serrata 18S ribosomal RNA gene, partial sequence; internal transcribed spacer 1, complete sequence; and 5.8S ribosomal RNA gene, partial sequence	Arctocestus serratus	Canada: Southern Victoria Island	Dicrostonyx spp.
AF314415.1	Paranoplocephala sp. 81 18S ribosomal RNA gene, partial sequence; internal transcribed spacer 1, complete sequence; and 5.8S ribosomal RNA gene, partial sequence	Paranoplocephala sp. 81	Russia: Wrangel Island	Dicrostonyx spp.
AF314416.1	Paranoplocephala sp. 426 18S ribosomal RNA gene, partial sequence; internal transcribed spacer 1, complete sequence; and 5.8S ribosomal RNA gene, partial sequence	Paranoplocephala sp. 426	Canada: Southern Victoria Island	Dicrostonyx spp.
AJ578151.1	Anoplocephala perfoliata 18S rRNA gene (partial), 5.8S rRNA gene, 28S rRNA gene (partial), ITS1 and ITS2, sample Ap 1	Anoplocephala perfoliata	Germany:Upper Bavaria
AJ578152.1	Anoplocephala perfoliata 18S rRNA gene (partial), 5.8S rRNA gene, 28S rRNA gene (partial), ITS1 and ITS2, sample Ap 2	Anoplocephala perfoliata	Germany:Upper Bavaria
AJ578153.1	Anoplocephala perfoliata 18S rRNA gene (partial), 5.8S rRNA gene, 28S rRNA gene (partial), ITS1 and ITS2, sample Ap 3	Anoplocephala perfoliata	Germany:Upper Bavaria
AJ578154.1	Paranoplocephala mamillana 18S rRNA gene (partial), 5.8S rRNA gene, 28S rRNA gene (partial), ITS1 and ITS2, sample Pm 1, clone a	Equinia mamillana
AJ578155.1	Paranoplocephala mamillana 18S rRNA gene (partial), 5.8S rRNA gene, 28S rRNA gene (partial), ITS1 and ITS2, sample Pm 1, clone b	Equinia mamillana
AY299542.1	Paranoplocephala alternata 381 18S ribosomal RNA gene, partial sequence; internal transcribed spacer 1, complete sequence; and 5.8S ribosomal RNA gene, partial sequence	Rauschoides alternata
AY299543.1	Paranoplocephala alternata 916 18S ribosomal RNA gene, partial sequence; internal transcribed spacer 1, complete sequence; and 5.8S ribosomal RNA gene, partial sequence	Rauschoides alternata
AY299544.1	Paranoplocephala alternata A10 18S ribosomal RNA gene, partial sequence; internal transcribed spacer 1, complete sequence; and 5.8S ribosomal RNA gene, partial sequence	Rauschoides alternata
AY299545.1	Paranoplocephala alternata 676 18S ribosomal RNA gene, partial sequence; internal transcribed spacer 1, complete sequence; and 5.8S ribosomal RNA gene, partial sequence	Rauschoides alternata
AY299546.1	Paranoplocephala arctica A55 18S ribosomal RNA gene, partial sequence; internal transcribed spacer 1, complete sequence; and 5.8S ribosomal RNA gene, partial sequence	Rauschoides arctica
AY299547.1	Paranoplocephala arctica 79 18S ribosomal RNA gene, partial sequence; internal transcribed spacer 1, complete sequence; and 5.8S ribosomal RNA gene, partial sequence	Rauschoides arctica
AY299548.1	Paranoplocephala alternata 933 18S ribosomal RNA gene, partial sequence; internal transcribed spacer 1, complete sequence; and 5.8S ribosomal RNA gene, partial sequence	Rauschoides alternata
AY299549.1	Paranoplocephala alternata 949 18S ribosomal RNA gene, partial sequence; internal transcribed spacer 1, complete sequence; and 5.8S ribosomal RNA gene, partial sequence	Rauschoides alternata
AY299550.1	Paranoplocephala arctica 681 18S ribosomal RNA gene, partial sequence; internal transcribed spacer 1, complete sequence; and 5.8S ribosomal RNA gene, partial sequence	Rauschoides arctica
AY299551.1	Paranoplocephala alternata L96 18S ribosomal RNA gene, partial sequence; internal transcribed spacer 1, complete sequence; and 5.8S ribosomal RNA gene, partial sequence	Rauschoides alternata
AY299552.1	Paranoplocephala alternata 361 18S ribosomal RNA gene, partial sequence; internal transcribed spacer 1, complete sequence; and 5.8S ribosomal RNA gene, partial sequence	Rauschoides alternata
AY299553.1	Paranoplocephala alternata 919 18S ribosomal RNA gene, partial sequence; internal transcribed spacer 1, complete sequence; and 5.8S ribosomal RNA gene, partial sequence	Rauschoides alternata
AY299554.1	Paranoplocephala alternata 69 18S ribosomal RNA gene, partial sequence; internal transcribed spacer 1, complete sequence; and 5.8S ribosomal RNA gene, partial sequence	Rauschoides alternata
AY299555.1	Paranoplocephala alternata A7 18S ribosomal RNA gene, partial sequence; internal transcribed spacer 1, complete sequence; and 5.8S ribosomal RNA gene, partial sequence	Rauschoides alternata
AY299556.1	Paranoplocephala alternata 998 internal transcribed spacer 1, and 5.8S ribosomal RNA gene, partial sequence	Rauschoides alternata
AY299557.1	Paranoplocephala alternata 999 internal transcribed spacer 1, and 5.8S ribosomal RNA gene, partial sequence	Rauschoides alternata
AY299558.1	Paranoplocephala arctica 28 internal transcribed spacer 1, and 5.8S ribosomal RNA gene, partial sequence	Rauschoides arctica
AY299559.1	Paranoplocephala alternata 377 18S ribosomal RNA gene, partial sequence; internal transcribed spacer 1, complete sequence; and 5.8S ribosomal RNA gene, partial sequence	Rauschoides alternata
AY299560.1	Paranoplocephala alternata A63 18S ribosomal RNA gene, partial sequence; internal transcribed spacer 1, complete sequence; and 5.8S ribosomal RNA gene, partial sequence	Rauschoides alternata
AY299561.1	Paranoplocephala alternata 940 internal transcribed spacer 1, and 5.8S ribosomal RNA gene, partial sequence	Rauschoides alternata
AY299562.1	Paranoplocephala alternata 944 internal transcribed spacer 1, and 5.8S ribosomal RNA gene, partial sequence	Rauschoides alternata
AY752640.1	Anoplocephaloides cf. dentata I isolate 56 18S ribosomal RNA gene, partial sequence; internal transcribed spacer 1, complete sequence; and 5.8S ribosomal RNA gene, partial sequence	Anoplocephaloides cf. dentata I	Finland: Pallasjarvi	Microtus oeconomus
AY752641.1	Anoplocephaloides cf. dentata II isolate A2 18S ribosomal RNA gene, partial sequence; internal transcribed spacer 1, complete sequence; and 5.8S ribosomal RNA gene, partial sequence	Anoplocephaloides cf. dentata II	USA: Alaska	Microtus oeconomus
AY752642.1	Anoplocephaloides kontrimavichusi isolate G71 18S ribosomal RNA gene, partial sequence; internal transcribed spacer 1, complete sequence; and 5.8S ribosomal RNA gene, partial sequence	Anoplocephaloides kontrimavichusi	USA: Alaska	Synaptomys borealis
AY752643.1	Anoplocephaloides lemmi isolate 108 18S ribosomal RNA gene, partial sequence; internal transcribed spacer 1, complete sequence; and 5.8S ribosomal RNA gene, partial sequence	Anoplocephaloides lemmi	Russia: Siberia, Tajmyr	Lemmus sibiricus
AY752644.1	Anoplocephaloides cf. variabilis VH-2004 isolate E70 18S ribosomal RNA gene, partial sequence; internal transcribed spacer 1, complete sequence; and 5.8S ribosomal RNA gene, partial sequence	Anoplocephaloides cf. variabilis VH-2004	Italy: Trento	Chionomys nivalis
AY752645.1	Anoplocephaloides cf. variabilis VH-2004 isolate 285 18S ribosomal RNA gene, partial sequence; internal transcribed spacer 1, complete sequence; and 5.8S ribosomal RNA gene, partial sequence	Anoplocephaloides cf. variabilis VH-2004	Finland: Pallasjarvi	Microtus agrestis
AY752646.1	Anoplocephala perfoliata isolate N54 18S ribosomal RNA gene, partial sequence; internal transcribed spacer 1, complete sequence; and 5.8S ribosomal RNA gene, partial sequence	Anoplocephala perfoliata	Australia: Verribee, Victoria	Equus burchellii
AY752647.1	Andrya rhopalocephala isolate I41 18S ribosomal RNA gene, partial sequence; internal transcribed spacer 1, complete sequence; and 5.8S ribosomal RNA gene, partial sequence	Andrya rhopalocephala	Hungary: Hodmezovasarhely	Lepus europaeus
AY752648.1	Mosgovoyia pectinata isolate N4 18S ribosomal RNA gene, partial sequence; internal transcribed spacer 1, complete sequence; and 5.8S ribosomal RNA gene, partial sequence	Mosgovoyia pectinata	United Kingdom: England, North Yorkshire	Oryctolagus cuniculus
AY752649.1	Diandrya composita isolate L27 18S ribosomal RNA gene, partial sequence; internal transcribed spacer 1, complete sequence; and 5.8S ribosomal RNA gene, partial sequence	Diandrya composita	USA: Alaska	Marmota broveri
AY752650.1	Mosgovoyia pectinata isolate 814 18S ribosomal RNA gene, partial sequence; internal transcribed spacer 1, complete sequence; and 5.8S ribosomal RNA gene, partial sequence	Mosgovoyia pectinata	Finland: Hame	Lepus timidus
AY752651.1	Moniezia sp. LMW-2004 18S ribosomal RNA gene, partial sequence; internal transcribed spacer 1, complete sequence; and 5.8S ribosomal RNA gene, partial sequence	Moniezia sp. LMW-2004	Finland: Paistunturi	Rangifer tarandus
AY752652.1	Monoecocestus americanus isolate K36 18S ribosomal RNA gene, partial sequence; internal transcribed spacer 1, complete sequence; and 5.8S ribosomal RNA gene, partial sequence	Monoecocestus americanus	USA: Alaska	Erethizon dorsatum
AY752653.1	Paranoplocephala blanchardi isolate 478 18S ribosomal RNA gene, partial sequence; internal transcribed spacer 1, complete sequence; and 5.8S ribosomal RNA gene, partial sequence	Microticola blanchardi	Finland: Heinavesi-Enonkoski	Microtus agrestis
AY752654.1	Paranoplocephala etholeni isolate H10 18S ribosomal RNA gene, partial sequence; internal transcribed spacer 1, complete sequence; and 5.8S ribosomal RNA gene, partial sequence	Paranoplocephala etholeni	USA: Alaska	Microtus pennsylvanicus
AY752655.1	Paranoplocephala fellmani isolate 162 18S ribosomal RNA gene, partial sequence; internal transcribed spacer 1, complete sequence; and 5.8S ribosomal RNA gene, partial sequence	Lemminia fellmani	Norway: Finse	Lemmus lemmus
AY752656.1	Paranoplocephala gracilis isolate 46 18S ribosomal RNA gene, partial sequence; internal transcribed spacer 1, complete sequence; and 5.8S ribosomal RNA gene, partial sequence	Eurotaenia gracilis	Finland: Luhanka	Microtus agrestis
AY752657.1	Paranoplocephala longivaginata isolate I17 18S ribosomal RNA gene, partial sequence; internal transcribed spacer 1, complete sequence; and 5.8S ribosomal RNA gene, partial sequence	Gulyaevia longivaginata	Russia: E. Siberia, Kolyma River	Clethrionomys rufocanus
AY752658.1	Paranoplocephala macrocephala isolate G34 18S ribosomal RNA gene, partial sequence; internal transcribed spacer 1, complete sequence; and 5.8S ribosomal RNA gene, partial sequence	Paranoplocephala macrocephala	USA: Alaska	Microtus pennsylvanicus
AY752659.1	Paranoplocephala cf. omphalodes I isolate 95 18S ribosomal RNA gene, partial sequence; internal transcribed spacer 1, complete sequence; and 5.8S ribosomal RNA gene, partial sequence	Paranoplocephala cf. omphalodes I	Finland: Pallasjarvi	Microtus oeconomus
AY752660.1	Paranoplocephala kalelai isolate 332 18S ribosomal RNA gene, partial sequence; internal transcribed spacer 1, complete sequence; and 5.8S ribosomal RNA gene, partial sequence	Paranoplocephala kalelai	Finland: Kilpisjarvi	Clethrionomys rufocanus
AY752661.1	Paranoplocephala arctica isolate 672 internal transcribed spacer 1, complete sequence; and 5.8S ribosomal RNA gene, partial sequence	Rauschoides arctica	USA: Alaska	Dicrostonyx groenlandicus
AY752662.1	Paranoplocephala primordialis isolate C26 18S ribosomal RNA gene, partial sequence; internal transcribed spacer 1, complete sequence; and 5.8S ribosomal RNA gene, partial sequence	Paranoplocephala primordialis	Canada: Yukon	Microtus oeconomus
AY752663.1	Schizorchis sp. LMW-2004 18S ribosomal RNA gene, partial sequence; internal transcribed spacer 1, complete sequence; and 5.8S ribosomal RNA gene, partial sequence	Schizorchis sp. LMW-2004	USA: Alaska	Ochotona collaris
EF606904.1	Moniezia sp. B1 18S ribosomal RNA gene, partial sequence; internal transcribed spacer 1, complete sequence; and 5.8S ribosomal RNA gene, partial sequence	Moniezia sp. B1		Bison bonasus
EU051353.1	Stilesia globipunctata 18S ribosomal RNA gene, partial sequence; internal transcribed spacer 1, complete sequence; and 5.8S ribosomal RNA gene, partial sequence	Stilesia globipunctata	India
EU908290.1	Bertiella satyri 18S ribosomal RNA gene and internal transcribed spacer 1, partial sequence	Bertiella satyri
KC529650.1	Stilesia globipunctata internal transcribed spacer 1, partial sequence	Stilesia globipunctata
KJ934711.1	Anoplocephala magna 18S ribosomal RNA gene, partial sequence; internal transcribed spacer 1, complete sequence; and 5.8S ribosomal RNA gene, partial sequence	Anoplocephala magna	Spain	Equus ferus caballus
KJ934712.1	Equinia mamillana 18S ribosomal RNA gene, partial sequence; internal transcribed spacer 1, complete sequence; and 5.8S ribosomal RNA gene, partial sequence	Equinia mamillana	Spain	Equus ferus caballus
KJ934713.1	Anoplocephala perfoliata 18S ribosomal RNA gene, partial sequence; internal transcribed spacer 1, complete sequence; and 5.8S ribosomal RNA gene, partial sequence	Anoplocephala perfoliata	Spain	Equus ferus caballus
KX377878.1	Moniezia sichuanensis isolate FX01 internal transcribed spacer 1 and 5.8S ribosomal RNA gene, partial sequence	Moniezia sichuanensis	China: Shanxi	Moschus berezovskii
KX377879.1	Moniezia sichuanensis isolate FX02 internal transcribed spacer 1 and 5.8S ribosomal RNA gene, partial sequence	Moniezia sichuanensis	China: Shanxi	Moschus berezovskii
KX377880.1	Moniezia sichuanensis isolate LB01 internal transcribed spacer 1 and 5.8S ribosomal RNA gene, partial sequence	Moniezia sichuanensis	China: Shanxi	Moschus berezovskii
KX377881.1	Moniezia sichuanensis isolate LB02 internal transcribed spacer 1 and 5.8S ribosomal RNA gene, partial sequence	Moniezia sichuanensis	China: Shanxi	Moschus berezovskii
KX377882.1	Moniezia sichuanensis isolate ZP01 internal transcribed spacer 1 and 5.8S ribosomal RNA gene, partial sequence	Moniezia sichuanensis	China: Shanxi	Moschus berezovskii
KX377883.1	Moniezia sichuanensis isolate BX01 internal transcribed spacer 1 and 5.8S ribosomal RNA gene, partial sequence	Moniezia sichuanensis	China: Sichuan	Moschus berezovskii
KX377884.1	Moniezia sichuanensis isolate BX02 internal transcribed spacer 1 and 5.8S ribosomal RNA gene, partial sequence	Moniezia sichuanensis	China: Sichuan	Moschus berezovskii
KX377885.1	Moniezia sichuanensis isolate BX03 internal transcribed spacer 1 and 5.8S ribosomal RNA gene, partial sequence	Moniezia sichuanensis	China: Sichuan	Moschus berezovskii
KX377886.1	Moniezia sichuanensis isolate BX04 internal transcribed spacer 1 and 5.8S ribosomal RNA gene, partial sequence	Moniezia sichuanensis	China: Sichuan	Moschus berezovskii
KX377887.1	Moniezia sichuanensis isolate MEK01 internal transcribed spacer 1 and 5.8S ribosomal RNA gene, partial sequence	Moniezia sichuanensis	China: Sichuan	Moschus berezovskii
KX377888.1	Moniezia sichuanensis isolate MEK02 internal transcribed spacer 1 and 5.8S ribosomal RNA gene, partial sequence	Moniezia sichuanensis	China: Sichuan	Moschus berezovskii
KX377889.1	Moniezia sichuanensis isolate MEK03 internal transcribed spacer 1 and 5.8S ribosomal RNA gene, partial sequence	Moniezia sichuanensis	China: Sichuan	Moschus berezovskii
KX377890.1	Moniezia expansa internal transcribed spacer 1 and 5.8S ribosomal RNA gene, partial sequence	Moniezia expansa	China	goat
KY933785.1	Moniezia sp. HK-2017 voucher PL/M/08/09/2016 internal transcribed spacer 1 and 5.8S ribosomal RNA gene, partial sequence	Moniezia sp. HK-2017	India:Punjab	Capra hircus
LC185227.1	Bertiella sp. MM-2016a genes for ITS1, 5.8S rRNA, partial sequence, isolate: D455-C1	Bertiella sp. MM-2016a	Uganda	Pan troglodytes schweinfurthii
LC185228.1	Bertiella sp. MM-2016b genes for ITS1, 5.8S rRNA, partial sequence, isolate: D422-C2	Bertiella sp. MM-2016b	Uganda	Pan troglodytes schweinfurthii
LC185229.1	Bertiella sp. MM-2016c genes for ITS1, 5.8S rRNA, partial sequence, isolate: D421-C3	Bertiella sp. MM-2016c	Uganda	Pan troglodytes schweinfurthii
MK993273.1	Bertiella sp. H_1 2017 18S ribosomal RNA gene, internal transcribed spacer 1, 5.8S ribosomal RNA gene, internal transcribed spacer 2, and 28S ribosomal RNA gene, region	Bertiella sp. H_1 2017	Argentina	Homo sapiens
MK993274.1	Bertiella sp. M_1 2017 18S ribosomal RNA gene, internal transcribed spacer 1, 5.8S ribosomal RNA gene, internal transcribed spacer 2, and 28S ribosomal RNA gene, region	Bertiella sp. M_1 2017	Argentina	Alouatta caraya
MW262972.1	Mosgovoyia pectinata isolate MOS1 internal transcribed spacer 1 and 5.8S ribosomal RNA gene, partial sequence	Mosgovoyia pectinata	Iran	Lepus europaeus
28S rDNA
Accession	Description	Organism	country	host
AY569723.1	Andrya cuniculi isolate C38 28S ribosomal RNA gene, partial sequence	Andrya cuniculi
AY569724.1	Andrya rhopalocephala isolate I41 28S ribosomal RNA gene, partial sequence	Andrya rhopalocephala
AY569725.1	Anoplocephaloides dentata isolate E38 28S ribosomal RNA gene, partial sequence	Anoplocephaloides dentata
AY569726.1	Anoplocephaloides dentata isolate L32 28S ribosomal RNA gene, partial sequence	Anoplocephaloides dentata
AY569727.1	Anoplocephaloides cf. dentata I isolate 56 28S ribosomal RNA gene, partial sequence	Anoplocephaloides cf. dentata I
AY569728.1	Anoplocephaloides cf. dentata I isolate J3 28S ribosomal RNA gene, partial sequence	Anoplocephaloides cf. dentata I
AY569729.1	Anoplocephaloides cf. dentata II isolate I26 28S ribosomal RNA gene, partial sequence	Anoplocephaloides cf. dentata II
AY569730.1	Anoplocephaloides cf. dentata II isolate A2 28S ribosomal RNA gene, partial sequence	Anoplocephaloides cf. dentata II
AY569731.1	Anoplocephaloides kontrimavichusi isolate G71 28S ribosomal RNA gene, partial sequence	Anoplocephaloides kontrimavichusi
AY569732.1	Anoplocephaloides kontrimavichusi isolate J51 28S ribosomal RNA gene, partial sequence	Anoplocephaloides kontrimavichusi
AY569733.1	Anoplocephaloides lemmi isolate 108 28S ribosomal RNA gene, partial sequence	Anoplocephaloides lemmi
AY569734.1	Anoplocephaloides lemmi isolate 32 28S ribosomal RNA gene, partial sequence	Anoplocephaloides lemmi
AY569735.1	Anoplocephaloides cf. variabilis VH-2004 isolate E70 28S ribosomal RNA gene, partial sequence	Anoplocephaloides cf. variabilis VH-2004
AY569736.1	Anoplocephaloides cf. variabilis VH-2004 isolate L36 28S ribosomal RNA gene, partial sequence	Anoplocephaloides cf. variabilis VH-2004
AY569737.1	Anoplocephaloides cf. variabilis VH-2004 isolate 285 28S ribosomal RNA gene, partial sequence	Anoplocephaloides cf. variabilis VH-2004
AY569738.1	Anoplocephaloides variabilis isolate G14 28S ribosomal RNA gene, partial sequence	Anoplocephaloides variabilis
AY569739.1	Diandrya composita isolate L25 28S ribosomal RNA gene, partial sequence	Diandrya composita
AY569740.1	Diandrya composita isolate N80 28S ribosomal RNA gene, partial sequence	Diandrya composita
AY569741.1	Diandrya composita isolate L27 28S ribosomal RNA gene, partial sequence	Diandrya composita
AY569742.1	Paranoplocephala alternata isolate L96 28S ribosomal RNA gene, partial sequence	Rauschoides alternata
AY569743.1	Paranoplocephala alternata isolate 35 28S ribosomal RNA gene, partial sequence	Rauschoides alternata
AY569744.1	Paranoplocephala arctica isolate 31 28S ribosomal RNA gene, partial sequence	Rauschoides arctica
AY569745.1	Paranoplocephala arctica isolate 672 28S ribosomal RNA gene, partial sequence	Rauschoides arctica
AY569746.1	Paranoplocephala blanchardi isolate 478 28S ribosomal RNA gene, partial sequence	Microticola blanchardi
AY569747.1	Paranoplocephala blanchardi isolate 974 28S ribosomal RNA gene, partial sequence	Microticola blanchardi
AY569748.1	Paranoplocephala fellmani isolate 162 28S ribosomal RNA gene, partial sequence	Lemminia fellmani
AY569749.1	Paranoplocephala fellmani isolate 107 28S ribosomal RNA gene, partial sequence	Lemminia fellmani
AY569750.1	Paranoplocephala gracilis isolate 170 28S ribosomal RNA gene, partial sequence	Eurotaenia gracilis
AY569751.1	Paranoplocephala gracilis isolate L77 28S ribosomal RNA gene, partial sequence	Eurotaenia gracilis
AY569752.1	Paranoplocephala kalelai isolate 332 28S ribosomal RNA gene, partial sequence	Paranoplocephala kalelai
AY569753.1	Paranoplocephala kalelai isolate 622 28S ribosomal RNA gene, partial sequence	Paranoplocephala kalelai
AY569754.1	Paranoplocephala krebsi isolate 80 28S ribosomal RNA gene, partial sequence	Microcephaloides krebsi
AY569755.1	Paranoplocephala krebsi isolate 426 28S ribosomal RNA gene, partial sequence	Microcephaloides krebsi
AY569756.1	Paranoplocephala longivaginata isolate F44 28S ribosomal RNA gene, partial sequence	Gulyaevia longivaginata
AY569757.1	Paranoplocephala macrocephala isolate G34 28S ribosomal RNA gene, partial sequence	Paranoplocephala macrocephala
AY569758.1	Paranoplocephala macrocephala isolate K45 28S ribosomal RNA gene, partial sequence	Paranoplocephala macrocephala
AY569759.1	Paranoplocephala nordenskioeldi isolate 378 28S ribosomal RNA gene, partial sequence	Douthittia nordenskioeldi
AY569760.1	Paranoplocephala oeconomi isolate Q67 28S ribosomal RNA gene, partial sequence	Parandrya oeconomi
AY569761.1	Paranoplocephala oeconomi isolate Q68 28S ribosomal RNA gene, partial sequence	Parandrya oeconomi
AY569762.1	Paranoplocephala omphalodes isolate 803 28S ribosomal RNA gene, partial sequence	Paranoplocephala omphalodes
AY569763.1	Paranoplocephala omphalodes isolate I37 28S ribosomal RNA gene, partial sequence	Paranoplocephala omphalodes
AY569764.1	Paranoplocephala cf. omphalodes III isolate N3 28S ribosomal RNA gene, partial sequence	Paranoplocephala cf. omphalodes III
AY569765.1	Paranoplocephala cf. omphalodes III isolate J41 28S ribosomal RNA gene, partial sequence	Paranoplocephala cf. omphalodes III
AY569766.1	Paranoplocephala primordialis isolate C26 28S ribosomal RNA gene, partial sequence	Paranoplocephala primordialis
AY569767.1	Paranoplocephala serrata isolate 66 28S ribosomal RNA gene, partial sequence	Arctocestus serratus
AY569768.1	Paranoplocephala serrata isolate 414 28S ribosomal RNA gene, partial sequence	Arctocestus serratus
AY569769.1	Anoplocephala perfoliata isolate N54 28S ribosomal RNA gene, partial sequence	Anoplocephala perfoliata
AY569770.1	Equinia mamillana isolate M90 28S ribosomal RNA gene, partial sequence	Equinia mamillana
AY569772.1	Moniezia sp. SV-2004 28S ribosomal RNA gene, partial sequence	Moniezia sp. SV-2004
AY569773.1	Paranoplocephala etholeni isolate G16 28S ribosomal RNA gene, partial sequence	Paranoplocephala etholeni
AY569774.1	Paranoplocephala etholeni isolate H10 28S ribosomal RNA gene, partial sequence	Paranoplocephala etholeni
AY586607.1	Anoplocephaloides cf. variabilis VH-2004 isolate G37 28S ribosomal RNA gene, partial sequence	Anoplocephaloides cf. variabilis VH-2004
AY586608.1	Paranoplocephala macrocephala isolate K53 28S ribosomal RNA gene, partial sequence	Paranoplocephala macrocephala
AY586609.1	Paranoplocephala cf. omphalodes I isolate J56 28S ribosomal RNA gene, partial sequence	Paranoplocephala cf. omphalodes I
AY586610.1	Anoplocephala magna isolate N53 28S ribosomal RNA gene, partial sequence	Anoplocephala magna
EU664375.1	Anoplocephaloides dentata isolate 165 28S ribosomal RNA gene, partial sequence	Anoplocephaloides dentata	Finland	Microtus agrestis
EU664376.1	Anoplocephaloides dentata isolate 240 28S ribosomal RNA gene, partial sequence	Anoplocephaloides dentata	Finland	Microtus agrestis
EU664377.1	Anoplocephaloides dentata isolate 633 28S ribosomal RNA gene, partial sequence	Anoplocephaloides dentata	Finland	Microtus agrestis
EU664378.1	Anoplocephaloides dentata isolate 634 28S ribosomal RNA gene, partial sequence	Anoplocephaloides dentata	Finland	Microtus agrestis
EU664379.1	Anoplocephaloides dentata isolate C8 28S ribosomal RNA gene, partial sequence	Anoplocephaloides dentata	Finland	Microtus agrestis
EU664380.1	Anoplocephaloides dentata isolate C67 28S ribosomal RNA gene, partial sequence	Anoplocephaloides dentata	Denmark	Microtus agrestis
EU664381.1	Anoplocephaloides dentata isolate D45 28S ribosomal RNA gene, partial sequence	Anoplocephaloides dentata	Sweden	Microtus agrestis
EU664382.1	Anoplocephaloides dentata isolate D72 28S ribosomal RNA gene, partial sequence	Anoplocephaloides dentata	Sweden	Microtus agrestis
EU664383.1	Anoplocephaloides dentata isolate E1 28S ribosomal RNA gene, partial sequence	Anoplocephaloides dentata	Sweden	Microtus agrestis
EU664384.1	Anoplocephaloides dentata isolate E52 28S ribosomal RNA gene, partial sequence	Anoplocephaloides dentata	Italy	Chionomys nivalis
EU664385.1	Anoplocephaloides dentata isolate G47 28S ribosomal RNA gene, partial sequence	Anoplocephaloides dentata	USA	Microtus oeconomus
EU664386.1	Anoplocephaloides dentata isolate I74 28S ribosomal RNA gene, partial sequence	Anoplocephaloides dentata	France	Microtus arvalis
EU664387.1	Anoplocephaloides dentata isolate I82 28S ribosomal RNA gene, partial sequence	Anoplocephaloides dentata	Hungary	Microtus arvalis
EU664388.1	Anoplocephaloides dentata isolate L45 28S ribosomal RNA gene, partial sequence	Anoplocephaloides dentata	Finland	Microtus agrestis
EU664389.1	Anoplocephaloides dentata isolate M21 28S ribosomal RNA gene, partial sequence	Anoplocephaloides dentata	Norway	Microtus agrestis
EU664390.1	Anoplocephaloides dentata isolate O96 28S ribosomal RNA gene, partial sequence	Anoplocephaloides dentata	USA	Microtus pennsylvanicus
EU664391.1	Anoplocephaloides dentata isolate P25 28S ribosomal RNA gene, partial sequence	Anoplocephaloides dentata	USA	Microtus oeconomus
EU664392.1	Anoplocephaloides dentata isolate Q48 28S ribosomal RNA gene, partial sequence	Anoplocephaloides dentata	Slovakia	Microtus arvalis
EU664393.1	Anoplocephaloides dentata isolate R15 28S ribosomal RNA gene, partial sequence	Anoplocephaloides dentata	Kazakhstan	Microtus arvalis
EU664394.1	Anoplocephaloides dentata isolate R17 28S ribosomal RNA gene, partial sequence	Anoplocephaloides dentata	Kazakhstan	Microtus arvalis
EU664395.1	Anoplocephaloides dentata isolate R18 28S ribosomal RNA gene, partial sequence	Anoplocephaloides dentata	Kazakhstan	Microtus arvalis
EU664396.1	Anoplocephaloides dentata isolate R31 28S ribosomal RNA gene, partial sequence	Anoplocephaloides dentata	Croatia	Microtus arvalis
EU664397.1	Anoplocephaloides dentata isolate R36 28S ribosomal RNA gene, partial sequence	Anoplocephaloides dentata	Russia	Microtus sp.
EU664398.1	Anoplocephaloides dentata isolate T73 28S ribosomal RNA gene, partial sequence	Anoplocephaloides dentata	USA	Microtus oeconomus
EU664399.1	Anoplocephaloides dentata isolate X29 28S ribosomal RNA gene, partial sequence	Anoplocephaloides dentata	USA	Microtus mexicanus
GU166229.1	Hymenolepis diminuta isolate W43 28S ribosomal RNA gene, partial sequence	Hymenolepis diminuta	Madagascar: Ranomafana	Rattus rattus
HM138529.1	Ctenotaenia marmotae isolate Q71 28S large subunit ribosomal RNA gene, partial sequence
JN683682.1	Progamotaenia ewersi isolate BG4 28S ribosomal RNA gene, partial sequence	Progamotaenia ewersi	Australia	Macropus irma
JN683692.1	Progamotaenia ewersi isolate V66 28S ribosomal RNA gene, partial sequence	Progamotaenia ewersi	Australia: Queensland	Macropus agilis
JN683707.1	Progamotaenia ewersi isolate AN8 28S ribosomal RNA gene, partial sequence	Progamotaenia ewersi	Australia: Queensland	Macropus agilis
JN683710.1	Progamotaenia ualabati isolate AP8 28S ribosomal RNA gene, partial sequence	Progamotaenia ualabati	Australia: Victoria	Wallabia bicolor
JN683712.1	Paramoniezia johnstoni isolate V50 28S ribosomal RNA gene, partial sequence	Paramoniezia johnstoni	Australia: SA	Lasiorhinus latifrons
JN683713.1	Phascolotaenia comani isolate V64 28S ribosomal RNA gene, partial sequence	Phascolotaenia comani	Australia: Victoria	Vombatus ursinus
JN683717.1	Bertiella anapolytica isolate V82 28S ribosomal RNA gene, partial sequence
JN683720.1	Bertiella foederata isolate X14 28S ribosomal RNA gene, partial sequence	Bertiella foederata	Australia: Victoria	Pseudocheirus peregrinus
JN683722.1	Bertiella trichosuri isolate Y39 28S ribosomal RNA gene, partial sequence
KJ888951.1	Bertiella sp. B5 28S ribosomal RNA gene, partial sequence	Bertiella sp. B5	Uganda	Pan troglodytes
KJ888952.1	Bertiella sp. B7 28S ribosomal RNA gene, partial sequence	Bertiella sp. B7	Central African Republic	Gorilla gorilla
KJ950124.1	Anoplocephaloides lemmi isolate 19 28S ribosomal RNA gene, partial sequence	Anoplocephaloides lemmi	Russia: Yamal Peninsula	Lemmus sibiricus
KJ950125.1	Anoplocephaloides lemmi isolate 109 28S ribosomal RNA gene, partial sequence	Anoplocephaloides lemmi	Russia: Kolyma River West	Lemmus sibiricus
KJ950126.1	Anoplocephaloides lemmi isolate 111 28S ribosomal RNA gene, partial sequence	Anoplocephaloides lemmi	Russia: Kolyma River West	Lemmus sibiricus
KJ950127.1	Anoplocephaloides lemmi isolate 104 28S ribosomal RNA gene, partial sequence	Anoplocephaloides lemmi	Russia: Kolyma River East	Lemmus trimucronatus
KJ950128.1	Anoplocephaloides lemmi isolate 105 28S ribosomal RNA gene, partial sequence	Anoplocephaloides lemmi	Russia: Kolyma River East	Lemmus trimucronatus
KJ950129.1	Anoplocephaloides lemmi isolate P76 28S ribosomal RNA gene, partial sequence	Anoplocephaloides lemmi	Russia: Chukotka	Lemmus trimucronatus
KJ950130.1	Anoplocephaloides lemmi isolate J91 28S ribosomal RNA gene, partial sequence	Anoplocephaloides lemmi	USA: Alaska	Lemmus trimucronatus
KJ950131.1	Anoplocephaloides lemmi isolate O12 28S ribosomal RNA gene, partial sequence	Anoplocephaloides lemmi	USA: Alaska	Lemmus trimucronatus
KJ950132.1	Anoplocephaloides lemmi isolate O76 28S ribosomal RNA gene, partial sequence	Anoplocephaloides lemmi	USA: Alaska	Lemmus trimucronatus
KJ950133.1	Anoplocephaloides lemmi isolate P55 28S ribosomal RNA gene, partial sequence	Anoplocephaloides lemmi	USA: Alaska	Lemmus trimucronatus
KJ950134.1	Anoplocephaloides lemmi isolate P53 28S ribosomal RNA gene, partial sequence	Anoplocephaloides lemmi	USA: Alaska	Lemmus trimucronatus
KJ950135.1	Anoplocephaloides lemmi isolate C13 28S ribosomal RNA gene, partial sequence	Anoplocephaloides lemmi	Canada: Yukon	Lemmus trimucronatus
KJ950136.1	Anoplocephaloides lemmi isolate 996 28S ribosomal RNA gene, partial sequence	Anoplocephaloides lemmi	Canada: Cape Bathurst	Lemmus trimucronatus
KJ950137.1	Anoplocephaloides lemmi isolate 387 28S ribosomal RNA gene, partial sequence	Anoplocephaloides lemmi	Canada: Nunavut	Lemmus trimucronatus
KJ950138.1	Anoplocephaloides lemmi isolate 438 28S ribosomal RNA gene, partial sequence	Anoplocephaloides lemmi	Canada: Nunavut	Lemmus trimucronatus
KJ950139.1	Anoplocephaloides lemmi isolate 789 28S ribosomal RNA gene, partial sequence	Anoplocephaloides lemmi	Canada: Nunavut	Lemmus trimucronatus
KJ950140.1	Anoplocephaloides kontrimavichusi isolate Y12 28S ribosomal RNA gene, partial sequence	Anoplocephaloides kontrimavichusi	USA: Alaska	Synaptomys borealis
KJ950141.1	Anoplocephaloides kontrimavichusi isolate X86 28S ribosomal RNA gene, partial sequence	Anoplocephaloides kontrimavichusi	USA: Alaska	Synaptomys borealis
KJ950142.1	Anoplocephaloides kontrimavichusi isolate X87 28S ribosomal RNA gene, partial sequence	Anoplocephaloides kontrimavichusi	USA: Alaska	Synaptomys borealis
KJ950143.1	Anoplocephaloides kontrimavichusi isolate X88 28S ribosomal RNA gene, partial sequence	Anoplocephaloides kontrimavichusi	USA: Alaska	Synaptomys borealis
KJ950144.1	Anoplocephaloides kontrimavichusi isolate O73 28S ribosomal RNA gene, partial sequence	Anoplocephaloides kontrimavichusi	USA: Alaska	Synaptomys borealis
KJ950145.1	Anoplocephaloides kontrimavichusi isolate X91 28S ribosomal RNA gene, partial sequence	Anoplocephaloides kontrimavichusi	USA: Alaska	Synaptomys borealis
KJ950146.1	Anoplocephaloides kontrimavichusi isolate O87 28S ribosomal RNA gene, partial sequence	Anoplocephaloides kontrimavichusi	USA: Alaska	Synaptomys borealis
KJ950147.1	Anoplocephaloides kontrimavichusi isolate X98 28S ribosomal RNA gene, partial sequence	Anoplocephaloides kontrimavichusi	Canada: British Columbia	Synaptomys borealis
KJ950148.1	Anoplocephaloides bulmeri isolate Y22 28S ribosomal RNA gene, partial sequence	Anoplocephaloides bulmeri	USA: Virginia	Synaptomys cooperi
LC064144.1	Hymenolepis microstoma gene for 28S large subunit ribosoma RNA, partial sequence, isolate: Hmic	Hymenolepis microstoma
LC535233.1	Paranoplocephala kalelai 19AK419 gene for 28S rRNA, partial sequence	Paranoplocephala kalelai	Japan: Hokkaido, Asahikawa	Myodes rufocanus
LC535234.1	Paranoplocephala kalelai 19AK378 gene for 28S rRNA, partial sequence	Paranoplocephala kalelai	Japan: Hokkaido, Asahikawa	Myodes rufocanus
MG099776.1	Bertiella sp. VH-2017 isolate DQ4 large subunit ribosomal RNA gene, partial sequence
MK518328.1	Paranoplocephala cf. omphalodes AK-2019 isolate el.01 large subunit ribosomal RNA gene, partial sequence	Paranoplocephala cf. omphalodes AK-2019	Russia	Ellobius talpinus
MN982722.1	Bertiella studeri voucher SLBS28SB large subunit ribosomal RNA gene, partial sequence	Bertiella studeri	Sri Lanka	Homo sapiens
MN982723.1	Bertiella studeri voucher SLBS28SD large subunit ribosomal RNA gene, partial sequence	Bertiella studeri	Sri Lanka	Homo sapiens
MZ476192.1	Paranoplocephala sp. RKZ13 large subunit ribosomal RNA gene, partial sequence	Paranoplocephala sp. RKZ13	China	Neodon irene
MZ476193.1	Mosgovoyia sp. SQ20 large subunit ribosomal RNA gene, partial sequence	Mosgovoyia sp. SQ20	China	Ochotona curzoniae
cox1
Accession	Description	Organism	country	host
AB099690.1	Anoplocephala perfoliata mitochondrial COX-1 gene for cytochrome oxidase subunit 1, partial cds	Anoplocephala perfoliata	Japan:Hokkaido
AB099691.1	Anoplocephala magna mitochondrial COX-1 gene for cytochrome oxidase subunit 1, partial cds	Anoplocephala magna	Japan:Hokkaido
AB821379.1	Moniezia expansa mitochondrial cox1 gene for cytochrome c oxidase subunit 1, partial cds, haplotype: Me08	Moniezia expansa	Senegal	Ovis aries or Capra hircus
AB821388.1	Moniezia expansa mitochondrial cox1 gene for cytochrome c oxidase subunit 1, partial cds, haplotype: Me17	Moniezia expansa	Senegal	Ovis aries or Capra hircus
AB821394.1	Moniezia benedeni mitochondrial cox1 gene for cytochrome c oxidase subunit 1, partial cds, haplotype: Mb01	Moniezia benedeni	Senegal	Bos taurus
AB821397.1	Moniezia benedeni mitochondrial cox1 gene for cytochrome c oxidase subunit 1, partial cds, haplotype: Mb04	Moniezia benedeni	Senegal	Bos taurus
AJ716021.1	Progamotaenia ewersi partial mitochondrial COI gene for cytochrome c oxidase subunit 1, isolate E6	Progamotaenia ewersi	Australia:Queensland
AJ716023.1	Progamotaenia ewersi partial mitochondrial COI gene for cytochrome c oxidase subunit 1, isolate E16	Progamotaenia ewersi	Australia:Queensland
AJ716026.1	Progamotaenia macropodis partial mitochondrial COI gene for cytochrome c oxidase subunit 1, isolate M2	Progamotaenia macropodis	Australia:Queensland
AJ716030.1	Progamotaenia macropodis partial mitochondrial COI gene for cytochrome c oxidase subunit 1, isolate M15	Progamotaenia macropodis	Australia:Queensland
AJ716033.1	Progamotaenia macropodis partial mitochondrial COI gene for cytochrome c oxidase subunit 1, isolate M30	Progamotaenia macropodis	Australia:Queensland
AJ716038.1	Progamotaenia zschokkei partial mitochondrial COI gene for cytochrome c oxidase subunit 1, isolate Z13	Progamotaenia zschokkei	Australia:Queensland
AJ716040.1	Progamotaenia zschokkei partial mitochondrial COI gene for cytochrome c oxidase subunit 1, isolate Z27	Progamotaenia zschokkei	Australia:Queensland
AM495426.1	Progamotaenia diaphana mitochondrial partial COI gene for cytochrome c oxidase subunit I, isolate S52	Progamotaenia diaphana	Australia:South Australia, Swan Reach	Lasiorhinus latifrons
AM495427.1	Progamotaenia diaphana mitochondrial partial COI gene for cytochrome c oxidase subunit I, isolate S53	Progamotaenia diaphana	Australia:South Australia, Swan Reach	Lasiorhinus latifrons
AM495430.1	Progamotaenia effigia mitochondrial partial COI gene for cytochrome c oxidase subunit I, isolate S29	Progamotaenia effigia	Australia:Western Australia, Perth, Kwinana	Macropus fuliginosus
AM495432.1	Progamotaenia festiva mitochondrial partial COI gene for cytochrome c oxidase subunit I, isolate S6	Progamotaenia festiva	Australia:Queensland, Thangool	Macropus parryi
AM495433.1	Progamotaenia festiva mitochondrial partial COI gene for cytochrome c oxidase subunit I, specimen voucher South Australian Museum 17982	Progamotaenia festiva	Australia:Queensland, Darling Plains Station viaBanana	Macropus parryi
AM495459.1	Progamotaenia festiva mitochondrial partial COI gene for cytochrome c oxidase subunit I, isoalte S25	Progamotaenia festiva	Australia:Western Australia, Northhampton	Macropus robustus
AM495466.1	Progamotaenia festiva mitochondrial partial COI gene for cytochrome c oxidase subunit I, isolate S19	Progamotaenia festiva	Australia:Victoria, Pomonal	Macropus giganteus
AM942745.1	Progamotaenia ewersi mitochondrial partial COI gene for cytochrome c oxidase subunit 1, isolate 31P1	Progamotaenia ewersi	Australia:Victoria, Lara	Macropus giganteus
AP017665.1	Hymenolepis microstoma mitochondrial DNA, complete genome	Hymenolepis microstoma
AY181427.1	Paranoplocephala alternata isolate 22 cytochrome oxidase subunit I (COI) gene, partial cds; mitochondrial gene for mitochondrial product	Rauschoides alternata
AY181459.1	Paranoplocephala alternata isolate 88 cytochrome oxidase subunit I (COI) gene, partial cds; mitochondrial gene for mitochondrial product	Rauschoides alternata
AY181503.1	Paranoplocephala arctica isolate A55 cytochrome oxidase subunit I (COI) gene, partial cds; mitochondrial gene for mitochondrial product	Rauschoides arctica
AY181507.1	Paranoplocephala arctica isolate 672 cytochrome oxidase subunit I (COI) gene, partial cds; mitochondrial gene for mitochondrial product	Rauschoides arctica
AY181509.1	Paranoplocephala arctica isolate 79 cytochrome oxidase subunit I (COI) gene, partial cds; mitochondrial gene for mitochondrial product	Rauschoides arctica
AY181511.1	Paranoplocephala kalelai COX329 cytochrome oxidase subunit I (COI) gene, partial cds; mitochondrial	Paranoplocephala kalelai
AY181516.1	Paranoplocephala sp. VH-2003 cytochrome oxidase subunit I (COI) gene, partial cds; mitochondrial	Paranoplocephala sp. VH-2003
AY181517.1	Paranoplocephala macrocephala COXK45 cytochrome oxidase subunit I (COI) gene, partial cds; mitochondrial	Paranoplocephala macrocephala
AY181518.1	Paranoplocephala macrocephala COXK53 cytochrome oxidase subunit I (COI) gene, partial cds; mitochondrial	Paranoplocephala macrocephala
AY181519.1	Paranoplocephala omphalodes COX41 cytochrome oxidase subunit I (COI) gene, partial cds; mitochondrial	Paranoplocephala omphalodes
AY181524.1	Paranoplocephala omphalodes COX656 cytochrome oxidase subunit I (COI) gene, partial cds; mitochondrial	Paranoplocephala omphalodes
AY181529.1	Paranoplocephala omphalodes COXG11 cytochrome oxidase subunit I (COI) gene, partial cds; mitochondrial	Paranoplocephala omphalodes
AY181537.1	Paranoplocephala sp. VH-2003 cytochrome oxidase subunit I (COI) gene, partial cds; mitochondrial	Paranoplocephala sp. VH-2003
AY181550.1	Diandrya composita COXL25 cytochrome oxidase subunit I (COI) gene, partial cds; mitochondrial	Diandrya composita
AY181551.1	Diandrya composita COXL27 cytochrome oxidase subunit I (COI) gene, partial cds; mitochondrial	Diandrya composita
AY189956.1	Paranoplocephala blanchardi 974 cytochrome oxidase subunit I (COI) gene, partial cds; mitochondrial	Microticola blanchardi
AY189957.1	Andrya cuniculi C38 cytochrome oxidase subunit I (COI) gene, partial cds; mitochondrial	Andrya cuniculi
AY189958.1	Andrya rhopalocephala I41 cytochrome oxidase subunit I (COI) gene, partial cds; mitochondrial	Andrya rhopalocephala
AY395634.1	Paranoplocephala gracilis isolate 178 cytochrome oxidase subunit I (COI) gene, partial cds; mitochondrial gene for mitochondrial product	Eurotaenia gracilis
AY395635.1	Paranoplocephala gracilis isolate 216 cytochrome oxidase subunit I (COI) gene, partial cds; mitochondrial gene for mitochondrial product	Eurotaenia gracilis
AY395644.1	Paranoplocephala gracilis isolate 519 cytochrome oxidase subunit I (COI) gene, partial cds; mitochondrial gene for mitochondrial product	Eurotaenia gracilis
AY423814.1	Andrya dentata isolate 771 cytochrome oxidase subunit I (COI) gene, partial cds; mitochondrial gene for mitochondrial product	Anoplocephaloides dentata
AY423824.1	Andrya dentata isolate C67 cytochrome oxidase subunit I (COI) gene, partial cds; mitochondrial gene for mitochondrial product	Anoplocephaloides dentata
AY423834.1	Andrya dentata isolate J3 cytochrome oxidase subunit I (COI) gene, partial cds; mitochondrial gene for mitochondrial product	Anoplocephaloides cf. dentata I
AY423892.1	Paranoplocephala blanchardi isolate J26 cytochrome oxidase subunit I (COI) gene, partial cds; mitochondrial	Microticola blanchardi
AY459356.1	Anoplocephaloides dentata isolate 634 cytochrome oxidase subunit I (COI) gene, partial cds; mitochondrial	Anoplocephaloides dentata
AY568184.1	Monoecocestus americanus isolate K36 cytochrome oxidase subunit I (COI) gene, partial cds; mitochondrial	Monoecocestus americanus
AY568185.1	Paranoplocephala macrocephala isolate K45 cytochrome oxidase subunit I (COI) gene, partial cds; mitochondrial	Paranoplocephala macrocephala
AY568186.1	Paranoplocephala etholeni isolate G16 cytochrome oxidase subunit I (COI) gene, partial cds; mitochondrial	Paranoplocephala etholeni
AY568187.1	Ctenotaenia marmotae isolate Q70 cytochrome oxidase subunit I (COI) gene, partial cds; mitochondrial	Ctenotaenia marmotae
AY568188.1	Paranoplocephala sp. SV-2004 cytochrome oxidase subunit I (COI) gene, partial cds; mitochondrial	Paranoplocephala sp. SV-2004
AY568189.1	Anoplocephala perfoliata isolate N54 cytochrome oxidase subunit I (COI) gene, partial cds; mitochondrial	Anoplocephala perfoliata
AY568200.1	Paranoplocephala fellmani isolate 162 cytochrome oxidase subunit I (COI) gene, partial cds; mitochondrial	Lemminia fellmani
AY568202.1	Paranoplocephala longivaginata isolate F44 cytochrome oxidase subunit I (COI) gene, partial cds; mitochondrial	Gulyaevia longivaginata
AY568204.1	Paranoplocephala nordenskioeldi isolate 378 cytochrome oxidase subunit I (COI) gene, partial cds; mitochondrial	Douthittia nordenskioeldi
AY568205.1	Paranoplocephala oeconomi isolate Q68 cytochrome oxidase subunit I (COI) gene, partial cds; mitochondrial	Parandrya oeconomi
AY568206.1	Anoplocephala magna isolate N53 cytochrome oxidase subunit I (COI) gene, partial cds; mitochondrial	Anoplocephala magna
AY568210.1	Anoplocephaloides variabilis isolate G14 cytochrome oxidase subunit I (COI) gene, partial cds; mitochondrial	Anoplocephaloides variabilis
AY568211.1	Mosgovoyia pectinata isolate N4 cytochrome oxidase subunit I (COI) gene, partial cds; mitochondrial	Mosgovoyia pectinata
AY568212.1	Diandrya composita isolate N80 cytochrome oxidase subunit I (COI) gene, partial cds; mitochondrial	Diandrya composita
AY568214.1	Paranoplocephala etholeni isolate H10 cytochrome oxidase subunit I (COI) gene, partial cds; mitochondrial	Paranoplocephala etholeni
AY568217.1	Paranoplocephala oeconomi isolate Q67 cytochrome oxidase subunit I (COI) gene, partial cds; mitochondrial	Parandrya oeconomi
AY568220.1	Paranoplocephala serrata isolate 66 cytochrome oxidase subunit I (COI) gene, partial cds; mitochondrial	Arctocestus serratus
AY586612.1	Paranoplocephala fellmani cytochrome oxidase subunit I (COI) gene, partial cds; mitochondrial	Lemminia fellmani
DQ445259.1	Paranoplocephala buryatiensis isolate R91 cytochrome oxidase subunit I (COI) gene, partial cds; mitochondrial	Gulyaevia buryatiensis
DQ445260.1	Paranoplocephala longivaginata isolate R89 cytochrome oxidase subunit I (COI) gene, partial cds; mitochondrial	Gulyaevia longivaginata
DQ445261.1	Paranoplocephala longivaginata isolate R88 cytochrome oxidase subunit I (COI) gene, partial cds; mitochondrial	Gulyaevia longivaginata
DQ445262.1	Paranoplocephala buryatiensis isolate R93 cytochrome oxidase subunit I (COI) gene, partial cds; mitochondrial	Gulyaevia buryatiensis
DQ445264.1	Paranoplocephala buryatiensis isolate R94 cytochrome oxidase subunit I (COI) gene, partial cds; mitochondrial	Gulyaevia buryatiensis
EF583962.1	Paranoplocephala kalelai isolate 321 cytochrome oxidase subunit I gene, partial cds; mitochondrial	Paranoplocephala kalelai	Finland	Myodes rufocanus
EF583966.1	Paranoplocephala jarrelli isolate Q85 cytochrome oxidase subunit I gene, partial cds; mitochondrial	Paranoplocephala jarrelli	Hungary	Microtus oeconomus
EF688298.1	Paranoplocephala blanchardi isolate R84 cytochrome oxidase subunit I (COI) gene, partial cds; mitochondrial	Microticola blanchardi	Russia: Buryatia
EF688300.1	Parandrya feodorovi isolate R85 cytochrome oxidase subunit I (COI) gene, partial cds; mitochondrial	Parandrya feodorovi	Russia: Buryatia
EF688301.1	Paranoplocephala jarrelli isolate J67 cytochrome oxidase subunit I (COI) gene, partial cds; mitochondrial	Paranoplocephala jarrelli	USA: Alaska
EF688302.1	Paranoplocephala jarrelli isolate O33 cytochrome oxidase subunit I (COI) gene, partial cds; mitochondrial	Paranoplocephala jarrelli	USA: Alaska
EF688328.1	Paranoplocephala krebsi cytochrome oxidase subunit I (COI) gene, partial cds; mitochondrial	Microcephaloides krebsi	Russia: Wrangell Island
EU664404.1	Anoplocephaloides dentata isolate E52 cytochrome oxidase subunit I (COI) gene, partial cds; mitochondrial	Anoplocephaloides dentata	Italy	Chionomys nivalis
EU664412.1	Anoplocephaloides dentata isolate I61 cytochrome oxidase subunit I (COI) gene, partial cds; mitochondrial	Anoplocephaloides dentata	France	Chionomys nivalis
EU744305.1	Anoplocephaloides kontrimavichusi isolate KontriJ86 cytochrome oxidase subunit I (COI) gene, partial cds; mitochondrial	Anoplocephaloides kontrimavichusi	USA	Synaptomys borealis
EU744306.1	Anoplocephaloides kontrimavichusi isolate KontrN70 cytochrome oxidase subunit I (COI) gene, partial cds; mitochondrial	Anoplocephaloides kontrimavichusi	USA	Synaptomys borealis
EU744307.1	Anoplocephaloides lemmi isolate Lemmi111 cytochrome oxidase subunit I (COI) gene, partial cds; mitochondrial	Anoplocephaloides lemmi	Russia	Lemmus sibiricus
JQ771102.1	Bertiella sp. B2 cytochrome oxidase subunit 1 gene, partial cds; mitochondrial	Bertiella sp. B2	Spain	Homo sapiens
JQ771103.1	Bertiella sp. B3 cytochrome oxidase subunit 1 gene, partial cds; mitochondrial	Bertiella sp. B3	Indonesia	Pongo abelii
JQ771104.1	Bertiella sp. B4 cytochrome oxidase subunit 1 gene, partial cds; mitochondrial	Bertiella sp. B4	Peru	Callicebus oenanthe
JQ771105.1	Bertiella sp. B5 cytochrome oxidase subunit 1 gene, partial cds; mitochondrial	Bertiella sp. B5	Uganda	Pan troglodytes
JQ771106.1	Bertiella sp. B6 cytochrome oxidase subunit 1 gene, partial cds; mitochondrial	Bertiella sp. B6	Kenya	Pan troglodytes
JQ771109.1	Anoplocephala sp. A2 cytochrome oxidase subunit 1 gene, partial cds; mitochondrial	Anoplocephala sp. A2	Czech Republic	Equus caballus
KJ778907.1	Arctocestus serratus isolate B39 cytochrome c oxidase subunit 1 (cox1) gene, partial cds; mitochondrial	Arctocestus serratus	Canada: Cape Bathurst	Dicrostonyx groenlandicus
KJ778908.1	Cookiella ondatrae isolate 218 cytochrome c oxidase subunit 1 (cox1) gene, partial cds; mitochondrial	Cookiella ondatrae	USA: Nevada	Microtus montanus
KJ778909.1	Douthittia nearctica isolate O57 cytochrome c oxidase subunit 1 (cox1) gene, partial cds; mitochondrial	Douthittia nearctica	USA: Alaska	Myodes rutilus
KJ778910.1	Douthittia nearctica isolate X36 cytochrome c oxidase subunit 1 (cox1) gene, partial cds; mitochondrial	Douthittia nearctica	USA: Alaska	Myodes rutilus
KJ778912.1	Douthittia nordenskioeldi isolate N93 cytochrome c oxidase subunit 1 (cox1) gene, partial cds; mitochondrial	Douthittia nordenskioeldi	USA: Alaska	Microtus miurus
KJ778914.1	Douthittia nordenskioeldi isolate F39 cytochrome c oxidase subunit 1 (cox1) gene, partial cds; mitochondrial	Douthittia nordenskioeldi	USA: Alaska	Microtus oeconomus
KJ778915.1	Douthittia nordenskioeldi isolate J78 cytochrome c oxidase subunit 1 (cox1) gene, partial cds; mitochondrial	Douthittia nordenskioeldi	USA: Alaska	Microtus oeconomus
KJ778916.1	Lemminia fellmani isolate 319 cytochrome c oxidase subunit 1 (cox1) gene, partial cds; mitochondrial	Lemminia fellmani	Finland	Lemmus lemmus
KJ778917.1	Lemminia sp. A VH-2014 isolate X79 cytochrome c oxidase subunit 1 (cox1) gene, partial cds; mitochondrial	Lemminia sp. A VH-2014	USA: Alaska	Lemmus trimucronatus
KJ778918.1	Lemminia sp. B VH-2014 isolate N78 cytochrome c oxidase subunit 1 (cox1) gene, partial cds; mitochondrial	Lemminia sp. B VH-2014	USA: Alaska	Synaptomys borealis
KJ778920.1	Rodentocestus freemani isolate N13 cytochrome c oxidase subunit 1 (cox1) gene, partial cds; mitochondrial	Rodentocestus freemani	USA: Alaska	Microtus xanthognathus
KJ778921.1	Rodentocestus sp. A VH-2014 isolate I14 cytochrome c oxidase subunit 1 (cox1) gene, partial cds; mitochondrial	Rodentocestus sp. A VH-2014	Russia: Omolon River	Microtus oeconomus
KJ778924.1	Paranoplocephala sp. A VH-2014 isolate J77 cytochrome c oxidase subunit 1 (cox1) gene, partial cds; mitochondrial	Paranoplocephala sp. A VH-2014	USA: Alaska	Lemmus trimucronatus
KJ778925.1	Tenoraia janickii isolate Q89 cytochrome c oxidase subunit 1 (cox1) gene, partial cds; mitochondrial	Tenoraia janickii	Hungary	Microtus arvalis
KJ778926.1	Douthittia sp. A VH-2014 isolate Z1 cytochrome c oxidase subunit 1 (cox1) gene, partial cds; mitochondrial	Douthittia sp. A VH-2014	Canada: British Columbia	Myodes rutilus
KJ778927.1	Gallegoides arfaai isolate S94 cytochrome c oxidase subunit 1 (cox1) gene, partial cds; mitochondrial	Gallegoides arfaai	France	Apodemus sylvaticus
KJ950164.1	Anoplocephaloides lemmi isolate 997 cytochrome oxidase subunit 1 (cox1) gene, partial cds; mitochondrial	Anoplocephaloides lemmi	Canada: Cape Bathurst	Lemmus trimucronatus
KJ950167.1	Anoplocephaloides lemmi isolate 438 cytochrome oxidase subunit 1 (cox1) gene, partial cds; mitochondrial	Anoplocephaloides lemmi	Canada: Nunavut	Lemmus trimucronatus
KJ950174.1	Anoplocephaloides kontrimavichusi isolate X87 cytochrome oxidase subunit 1 (cox1) gene, partial cds; mitochondrial	Anoplocephaloides kontrimavichusi	USA: Alaska	Synaptomys borealis
KU903287.1	Anoplocephala manubriata cytochrome oxidase subunit 1 gene, partial cds; mitochondrial	Anoplocephala manubriata
KY310705.1	Anoplocephala perfoliata cytochrome oxidase subunit I (COI) gene, partial cds; mitochondrial	Anoplocephala perfoliata	Netherlands	horse
KY310706.1	Anoplocephala rhodesiensis cytochrome oxidase subunit I (COI) gene, partial cds; mitochondrial	Anoplocephala rhodesiensis	Kenya	Zebra
KY310710.1	Stilesia vittata cytochrome oxidase subunit I (COI) gene, partial cds; mitochondrial	Stilesia vittata	Sudan	Camel
KY310711.1	Anoplocephala magna cytochrome oxidase subunit I (COI) gene, partial cds; mitochondrial	Anoplocephala magna	South Africa	Zebra
LC102495.1	Moniezia benedeni mitochondrial DNA, complete genome	Moniezia benedeni
LC102496.1	Moniezia expansa mitochondrial DNA, complete genome	Moniezia expansa
LC102497.1	Moniezia sp. MN-2015 mitochondrial DNA, complete genome	Moniezia sp. MN-2015
LC422634.1	Moniezia benedeni M4 mitochondrial CO1 gene for cytochrome oxidase subunit I, partial cds	Moniezia benedeni	Viet Nam:Bac Giang	Bubalus bubalis
MF158812.1	Thysaniezia connochaeti isolate TC2 cytochrome c oxidase subunit 1 (cox1) gene, partial cds; mitochondrial	Thysaniezia connochaeti	Senegal: Dakar,SOGAS	Bos taurus
MF158814.1	Thysaniezia connochaeti isolate TC4 cytochrome c oxidase subunit 1 (cox1) gene, partial cds; mitochondrial	Thysaniezia connochaeti	Senegal: Dakar,SOGAS	Bos taurus
MF158835.1	Thysaniezia ovilla isolate TO1 cytochrome c oxidase subunit 1 (cox1) gene, partial cds; mitochondrial	Thysaniezia ovilla	Senegal: Dakar,SOGAS	Ovis aries
MF158836.1	Thysaniezia ovilla isolate TO2 cytochrome c oxidase subunit 1 (cox1) gene, partial cds; mitochondrial	Thysaniezia ovilla	Senegal: Dakar,SOGAS	Ovis aries
MF158837.1	Thysaniezia ovilla isolate TO3 cytochrome c oxidase subunit 1 (cox1) gene, partial cds; mitochondrial	Thysaniezia ovilla	Senegal: Dakar,SOGAS	Ovis aries
MG099713.1	Moniezia sp. A VH-2017 isolate FF7 cytochrome oxidase c subunit I (cox1) gene, partial cds; mitochondrial	Moniezia sp. A VH-2017	Finland	Alces alces
MG099717.1	Moniezia sp. B VH-2017 isolate FG4 cytochrome oxidase c subunit I (cox1) gene, partial cds; mitochondrial	Moniezia sp. B VH-2017	Finland	Alces alces
MG099721.1	Moniezia expansa isolate MoC05 cytochrome oxidase c subunit I (cox1) gene, partial cds; mitochondrial	Moniezia expansa	China	Ovis aries
MH259795.1	Moniezia expansa isolate D_IQ13 cytochrome c oxidase subunit I (cox1) gene, partial cds; mitochondrial	Moniezia expansa	Iraq
MH259796.1	Moniezia benedeni isolate D_IQ14 cytochrome c oxidase subunit I (cox1) gene, partial cds; mitochondrial	Moniezia benedeni	Iraq
MK440580.1	Paranoplocephala omphalodes isolate pop02 cytochrome oxidase subunit I (COI) gene, partial cds; mitochondrial	Paranoplocephala omphalodes	Russia: Vladimir region, near Popolutovo	Microtus arvalis
MK440589.1	Paranoplocephala omphalodes isolate kare01 cytochrome oxidase subunit I (COI) gene, partial cds; mitochondrial	Paranoplocephala omphalodes	Russia: Republic of Karelia	Arvicola amphibius
MK507001.1	Paranoplocephala sp. AK-2019 isolate dup.cox1.02 cytochrome oxidase subunit I (cox1) gene, partial cds; mitochondrial	Paranoplocephala sp. AK-2019	Russia	Lagurus lagurus
MK986788.1	Bertiella sp. H_1 2017 cytochrome oxidase subunit I gene, partial cds; mitochondrial	Bertiella sp. H_1 2017	Argentina	Homo sapiens
MK986789.1	Bertiella sp. M_1 2017 cytochrome oxidase subunit I gene, partial cds; mitochondrial	Bertiella sp. M_1 2017	Argentina	Alouatta caraya
MN982420.1	Bertiella studeri isolate SLBS1 cytochrome c oxidase subunit 1 (COI) gene, partial cds; mitochondrial	Bertiella studeri	Sri Lanka	Homo sapiens
MN982421.1	Bertiella studeri isolate SLBS2 cytochrome c oxidase subunit 1 (COI) gene, partial cds; mitochondrial	Bertiella studeri	Sri Lanka	Homo sapiens
MN982422.1	Bertiella studeri isolate SLBS3 cytochrome c oxidase subunit 1 (COI) gene, partial cds; mitochondrial	Bertiella studeri	Sri Lanka	Homo sapiens
MN982423.1	Bertiella studeri isolate SLBS4 cytochrome c oxidase subunit 1 (COI) gene, partial cds; mitochondrial	Bertiella studeri	Sri Lanka	Homo sapiens
MN982424.1	Bertiella studeri isolate SLBS5 cytochrome c oxidase subunit 1 (COI) gene, partial cds; mitochondrial	Bertiella studeri	Sri Lanka	Homo sapiens
MN982425.1	Bertiella studeri isolate SLBS6 cytochrome c oxidase subunit 1 (COI) gene, partial cds; mitochondrial	Bertiella studeri	Sri Lanka	Homo sapiens
MN982426.1	Bertiella studeri isolate SLBS7 cytochrome c oxidase subunit 1 (COI) gene, partial cds; mitochondrial	Bertiella studeri	Sri Lanka	Homo sapiens
MZ576487.1	Anoplocephala perfoliata isolate BNP1 cytochrome c oxidase subunit I (COX1) gene, partial cds; mitochondrial	Anoplocephala perfoliata	Poland: Biebrza National Park	Equus caballus
MZ576488.1	Anoplocephala perfoliata isolate WRT1 cytochrome c oxidase subunit I (COX1) gene, partial cds; mitochondrial	Anoplocephala perfoliata	Poland: Warsaw	Equus caballus
NC_002767.1	Hymenolepis diminuta mitochondrion, complete genome	Hymenolepis diminuta
NC_028425.1	Anoplocephala perfoliata mitochondrion, complete genome	Anoplocephala perfoliata
NC_031801.1	Anoplocephala magna mitochondrion, complete genome	Anoplocephala magna
NC_036218.1	Moniezia benedeni isolate Guangxi20151207-1 mitochondrion, complete genome	Moniezia benedeni
NC_036219.1	Moniezia expansa strain Guangxi20151207-2 mitochondrion, complete genome	Moniezia expansa
